# Supplementary material for: Evidence and Future Perspectives for Neoadjuvant Therapy for Resectable and Borderline Resectable Pancreatic Cancer: A Scoping Review
Source: Cancers (Basel). 2024 Apr 24;16(9):1632. doi: 10.3390/cancers16091632 (PMC11083108; doi:10.3390/cancers16091632)
Supplement: Supplementary file 1 [file cancers-16-01632-s001.zip]

Archive with 4 entries (3 files):
- cancers-2909840/
- cancers-2909840/cancers-2909840-supplementary.pdf
- cancers-2909840/Supplementary Figure 1.pptx
- cancers-2909840/Supplementary Figure 2.pptx
